# Supplementary material for: Seasonal Expression of Glucose Transporter 5 (GLUT-5) Protein in the Testes of Roundleaf Bats in Thailand
Source: Animals (Basel). 2025 Oct 16;15(20):3003. doi: 10.3390/ani15203003 (PMC12560875; doi:10.3390/ani15203003)
Supplement: Supplementary file 1 [file animals-15-03003-s001.zip]

Archive with 1 entries (1 files):
- animals-3898862-supplementary.pdf
